# Supplementary material for: Cellular homeostasis of N-acetylneuraminic acid and non-canonical sialic acids is mediated by human N-acetylneuraminate lyase
Source: Glycobiology. 2026 May 18;36(7):cwag038. doi: 10.1093/glycob/cwag038 (PMC13220900; doi:10.1093/glycob/cwag038)
Supplement: Datasets_S1-S4_cwag038 [file datasets_s1-s4_cwag038.xlsx]

## Sheet: Info
Dataset S1	Data in Figure 3B-E, Figure 4A-D, Figure S4A-D and I-K
Dataset S2	Data in Figure 3F-H, Figure 4E, Figure S4E-H
Dataset S3	Data in Figure 5A and C-E, Figure S6
Dataset S4	Data in Figure 5B and F

## Sheet: Dataset S1
Metabolite	Control				Neu5Ac				Neu5Gc				KDN				KDO
	WT	NPL KO 1	NPL KO 2	NPL OE	WT	NPL KO 1	NPL KO 2	NPL OE	WT	NPL KO 1	NPL KO 2	NPL OE	WT	NPL KO 1	NPL KO 2	NPL OE	WT	NPL KO 1	NPL KO 2	NPL OE
KDO	N.D.	N.D.	N.D.	N.D.	N.D.	N.D.	N.D.	N.D.	N.D.	N.D.	N.D.	N.D.	N.D.	N.D.	N.D.	N.D.	0.681291	0.689189	0.902782	0.0901198
KDN	0.0362001	0.0475892	0.019219	0.000587548	0.0399233	0.0462904	0.0224854	N.D.	0.0423055	0.0445784	0.019687	0.000620961	0.724789	0.850298	0.826432	0.0522054	0.038651	0.0403261	0.0207065	0.000403183
Fructose-1P	0.283922	0.274173	0.247137	0.221925	0.257353	0.249057	0.256364	0.151753	0.26581	0.296481	0.278518	0.212504	0.254856	0.311632	0.281979	0.206122	0.280456	0.240225	0.243428	0.226985
Fructose-6P	0.0164636	0.0170677	0.0192862	0.0137292	0.0163751	0.0281238	0.0219136	0.0116716	0.014527	0.0229928	0.0250349	0.011818	0.0141524	0.00758458	0.0105473	0.0104451	0.00598936	0.0128529	0.00801785	0.00494303
Galactonic acid	0.0879326	0.0768985	0.130462	0.0747365	0.0945461	0.0825351	0.125282	0.0542521	0.104242	0.0779838	0.11502	0.0551991	0.104248	0.0633861	0.116077	0.0876168	0.116729	0.0819718	0.132991	0.0914072
Galactose-1P	0.0192604	0.0287047	0.0144005	0.0148648	0.0194933	0.0236849	0.0130235	0.0107208	0.0185344	0.0213642	0.0132903	0.0141295	0.0201957	0.0276405	0.0158786	0.0141925	0.0190586	0.0263869	0.0145136	0.0147716
Gluconic acid	0.265249	0.269924	0.26331	0.203213	0.267468	0.258924	0.252319	0.145039	0.278311	0.245461	0.22807	0.183681	0.304715	0.277616	0.269258	0.228422	0.312479	0.266955	0.291258	0.256338
Glucosamine-6P	0.00272135	0.00356961	0.00371847	0.00216398	0.00357235	0.00409583	0.0039155	0.00175908	0.00367688	0.00361739	0.00364746	0.00261505	0.00301942	0.00199376	0.0023135	0.00261141	0.00140048	0.00355914	0.00339509	0.00117335
Glucose-1P	0.00849854	0.00877309	0.00893338	0.00595709	0.008079	0.0104954	0.00919098	0.00493908	0.00786254	0.00921528	0.0100633	0.00623336	0.0064181	0.00300294	0.00382185	0.00510627	0.00463308	0.0069536	0.00571413	0.0042307
Glucose-6P	0.0872811	0.103997	0.0936218	0.0757959	0.10792	0.132698	0.0961302	0.0647979	0.0843762	0.113175	0.111939	0.0822708	0.0640905	0.0273746	0.0301452	0.04827	0.0226786	0.133304	0.0837173	0.0166375
Mannose-1P	0.00634756	0.00707055	0.0101183	0.0056374	0.00739086	0.00910884	0.00951717	0.00353163	0.0062296	0.00687234	0.00827252	0.00486441	0.00542826	0.00902087	0.0110157	0.00500379	0.00425006	0.00521746	0.00532089	0.00345617
Mannose-6P	0.01957	0.0187491	0.0218118	0.0160398	0.0195824	0.0282478	0.0235651	0.0115167	0.0158364	0.0259711	0.0271978	0.013068	0.0167199	0.0108677	0.0113858	0.0143807	0.00989897	0.0160068	0.0116144	0.00710263
GalNAc-1P	0.0147545	0.01917	0.0117198	0.0112846	0.0146971	0.0162843	0.0124838	0.0074962	0.0148186	0.0151298	0.00931897	0.0114613	0.0149295	0.0259284	0.0172079	0.0117787	0.0190407	0.0212856	0.01342	0.0174092
GlcNAc-6P	0.0140446	0.0167802	0.0113048	0.0280335	0.0131336	0.0185993	0.0118997	0.047139	0.0109534	0.0154923	0.00919728	0.0306014	0.0155878	0.0356429	0.0235511	0.0341847	0.017275	0.0228017	0.00818918	0.0308467
ManNAc-6P	0.00621787	0.00612226	0.00537008	0.175193	0.00247099	0.00122945	0.000996909	0.366156	0.00301692	0.00155655	0.00129766	0.229111	0.00831436	0.0117662	0.0111205	0.182412	0.00885344	0.00564473	0.00880108	0.162675
GlcNAc-1P	0.00629198	0.00663218	0.00410439	0.00452443	0.0076735	0.00475132	0.0034885	0.00302055	0.00783019	0.00325714	0.00206974	0.00570107	0.00672685	0.00833741	0.00643845	0.00869187	0.00763507	0.00810461	0.00694286	0.0089843
Neu5Ac	0.0614323	0.0738714	0.0588833	0.0775414	0.437092	0.39222	0.495139	0.202636	0.0697654	0.0858165	0.0599949	0.103469	0.0604574	0.0648066	0.0536113	0.0805478	0.0560331	0.0516707	0.0466232	0.0727353
Neu5Ac-9P	N.D.	N.D.	N.D.	0.0146194	N.D.	N.D.	N.D.	0.0243482	N.D.	N.D.	N.D.	0.0152497	N.D.	N.D.	N.D.	0.0168192	N.D.	N.D.	N.D.	0.0122478
Neu5Gc	0.00496473	0.00502877	0.00552385	0.000596269	0.0151519	0.0163473	0.0200837	0.000388089	0.280015	0.31028	0.265847	0.0737129	0.00483338	0.00466552	0.00533242	0.000655733	0.00446123	0.00379672	0.00458112	0.000712715
Ribitol-5P	0.00377254	0.00327231	0.00470443	0.00274999	0.00333865	0.00327643	0.00376648	0.00197927	0.00432561	0.00336558	0.003375	0.00268596	0.00321874	0.00342939	0.0041085	0.00268334	0.00442952	0.00389791	0.00533502	0.00406847
Ribose-1P	0.0170999	0.0120944	0.0121297	0.0111672	0.0200708	0.00950937	0.0106093	0.00765459	0.0213817	0.00784253	0.0108639	0.0128505	0.0154674	0.011941	0.0139639	0.0106443	0.0134094	0.0165119	0.0199212	0.00907037
Ribose-5P	0.0608583	0.0489673	0.0563374	0.0502003	0.0571803	0.0499049	0.0608956	0.036171	0.0573017	0.0538803	0.0593792	0.0403227	0.0624492	0.0603848	0.0620224	0.0485919	0.0658811	0.0504093	0.0543437	0.0542473
Ribulose-5P	0.022073	0.0217241	0.0199301	0.0184049	0.021316	0.0176023	0.0209136	0.0132271	0.0208905	0.0206387	0.0214818	0.0174711	0.0218115	0.0245263	0.0214965	0.0154891	0.0247449	0.0200239	0.0203308	0.0204283
Sedoheptulose-7P	0.0117017	0.0169017	0.0168158	0.0106832	0.0121242	0.0157958	0.0184297	0.00643337	0.0117795	0.0142149	0.0141781	0.010436	0.0104415	0.029248	0.0439691	0.00963986	0.0128762	0.0154689	0.0162886	0.0129382
Xylulose-5P	0.0459394	0.0394084	0.0447834	0.0390773	0.0462157	0.0360766	0.0452945	0.0263931	0.0482962	0.0414873	0.0477841	0.0377256	0.0472097	0.0486769	0.0437002	0.0368948	0.0482814	0.0424189	0.0464575	0.0400394

## Sheet: Dataset S2
Metabolite	Control				Neu5Ac				Neu5Gc				KDN				KDO
	WT	NPL KO 1	NPL KO 2	NPL OE	WT	NPL KO 1	NPL KO 2	NPL OE	WT	NPL KO 1	NPL KO 2	NPL OE	WT	NPL KO 1	NPL KO 2	NPL OE	WT	NPL KO 1	NPL KO 2	NPL OE
ADP-ribose	0.00111037	0.000325274	0.000462602	0.000870705	0.000677768	0.0002573	0.000397451	0.000652097	0.00085985	0.000296088	0.000166267	0.000602013	0.00110078	0.000588875	0.000762867	0.000987065	0.000724443	0.000332421	0.000611176	0.00045363
CDP-ribitol	0.00309534	0.0024631	0.00480086	0.00329128	0.00288699	0.00232679	0.0044191	0.00322325	0.00287028	0.00231715	0.00444822	0.00338104	0.00299225	0.00247018	0.00477665	0.0032809	0.0030162	0.00225818	0.00514489	0.00337568
CMP-KDN	N.D.	N.D.	N.D.	N.D.	N.D.	N.D.	N.D.	N.D.	N.D.	N.D.	N.D.	N.D.	9.4691e-05	0.000100977	0.00015462	N.D.	N.D.	N.D.	N.D.	N.D.
CMP-KDO	N.D.	N.D.	N.D.	N.D.	N.D.	N.D.	N.D.	N.D.	N.D.	N.D.	N.D.	N.D.	N.D.	N.D.	N.D.	N.D.	N.D.	N.D.	N.D.	N.D.
CMP-Neu5Ac	0.0312634	0.0258251	0.04327	0.0485829	0.055516	0.0532293	0.0796452	0.0652801	0.0308872	0.0284366	0.0433804	0.0511104	0.0310041	0.0262365	0.0424884	0.0472878	0.0284303	0.0215114	0.0398045	0.040258
CMP-Neu5Gc	0.000560525	0.000398829	0.000791758	6.41151e-05	0.000594683	0.000470269	0.000831774	3.16352e-05	0.019968	0.0208896	0.0337134	0.00119591	0.000556482	0.000424795	0.000807737	5.97758e-05	0.000506075	0.000344757	0.000773021	6.22657e-05
GDP-fucose	0.0148703	0.0122081	0.0158094	0.0140873	0.0138269	0.0112007	0.0143314	0.0135501	0.0138097	0.0101173	0.0132381	0.0140828	0.0159557	0.0118463	0.0152024	0.0147764	0.0135015	0.0101831	0.0156243	0.012888
GDP-mannose	0.0242418	0.0202414	0.029406	0.0237826	0.022347	0.0186354	0.0263965	0.022966	0.0226292	0.0171856	0.0229119	0.0242858	0.0250622	0.0182727	0.0269847	0.0246411	0.0219383	0.0164656	0.0274465	0.0223049
UDP-arabinose	0.000110735	0.000128038	8.2002e-05	9.79157e-05	0.00010218	0.000107718	7.08774e-05	0.000102789	9.88717e-05	0.000109886	6.55287e-05	0.000102804	0.000115493	0.000123067	7.62689e-05	0.000106234	8.95955e-05	8.78292e-05	6.8842e-05	8.39745e-05
UDP-galactose	0.0340082	0.0318751	0.0452527	0.0403739	0.0310824	0.0288867	0.0411024	0.0385295	0.0302281	0.0300951	0.0384578	0.0413215	0.0325148	0.0319459	0.0442322	0.038361	0.030649	0.0257876	0.0417444	0.0383619
UDP-glucose	0.113244	0.102115	0.152432	0.135061	0.105446	0.0947145	0.136217	0.129399	0.104248	0.0974667	0.156462	0.138462	0.106627	0.105721	0.155784	0.129022	0.103756	0.0833368	0.163678	0.12334
UDP-glucuronic acid	0.0708581	0.0634515	0.0620833	0.0672538	0.06698	0.0611195	0.060561	0.0654843	0.0667233	0.065193	0.0695764	0.0681299	0.0648975	0.0658383	0.0660642	0.0628404	0.0700418	0.0617685	0.0662853	0.0694076
UDP-mannose	0.000179828	0.000111864	9.74995e-05	0.000135264	0.000150905	0.000104149	8.02927e-05	0.00013611	0.000167288	0.000100438	8.3441e-05	0.000135809	0.000199915	0.000105751	9.95255e-05	0.000168656	0.000151142	8.2312e-05	0.000105156	0.000126803
UDP-HexNAc	0.70474	0.739144	0.642618	0.664193	0.698723	0.72746	0.633478	0.658507	0.705843	0.72632	0.615113	0.654962	0.717132	0.734636	0.639836	0.676293	0.725425	0.776457	0.63583	0.687151
UDP-xylose	0.00171697	0.00171214	0.00289335	0.00220619	0.00166607	0.00148731	0.00246903	0.00213772	0.00166785	0.00147304	0.00238426	0.00222883	0.00174774	0.00168943	0.00273074	0.00217553	0.00177068	0.00138487	0.00288361	0.00218645

## Sheet: Dataset S3
Metabolite	WT_control					NPL_OE_control					WT_Neu5Ac					NPL_OE_Neu5Ac
	0h	2h	4h	6h	24h	0h	2h	4h	6h	24h	0h	2h	4h	6h	24h	0h	2h	4h	6h	24h
KDO	N.D.	N.D.	N.D.	N.D.	N.D.	N.D.	N.D.	N.D.	N.D.	N.D.	N.D.	N.D.	N.D.	N.D.	N.D.	N.D.	N.D.	N.D.	N.D.	N.D.
KDN	0.0370294	0.0412838	0.0385829	0.0284259	0.0184247	N.D.	N.D.	N.D.	N.D.	N.D.	0.0451506	0.04214	0.0374056	0.0326426	0.0214338	N.D.	N.D.	N.D.	N.D.	N.D.
Fructose-1P	0.171938	0.162515	0.176451	0.170218	0.229371	0.230257	0.244074	0.236733	0.187782	0.196048	0.196645	0.170502	0.172093	0.183156	0.219224	0.250991	0.235002	0.23656	0.16735	0.153975
Fructose-6P	0.0510405	0.0508602	0.0473902	0.05363	0.0224519	0.0585412	0.0510761	0.0307306	0.048245	0.0306939	0.0594467	0.0538779	0.0613414	0.0587568	0.023875	0.046503	0.0411112	0.0534571	0.0421803	0.0167931
Galactonic acid	0.0389062	0.0479718	0.0435156	0.0662263	0.08225	0.0344128	0.0366953	0.0343482	0.0500333	0.0695313	0.0451324	0.0458368	0.0720853	0.0698906	0.0765608	0.0368048	0.0321563	0.047717	0.0457429	0.0474885
Galactose-1P	0.0251071	0.0355435	0.0342662	0.0276096	0.0270555	0.0185737	0.0205096	0.0216395	0.0194942	0.0202749	0.0331823	0.0361727	0.0330513	0.0295996	0.0274399	0.0212661	0.0211397	0.0180945	0.0172993	0.0133821
Gluconic acid	0.185383	0.225682	0.233172	0.236808	0.235847	0.162923	0.173198	0.197868	0.199263	0.20838	0.2217	0.221501	0.271915	0.271909	0.226241	0.169845	0.168727	0.192686	0.179015	0.144181
Glucosamine-6P	0.014262	0.0119522	0.0107351	0.0122493	0.00421799	0.0109172	0.0130905	0.0107654	0.0109878	0.00553441	0.0117099	0.0114182	0.0086422	0.0110854	0.00538566	0.010635	0.0127616	0.00908702	0.00904817	0.00767021
Glucose-1P	0.0164721	0.0129249	0.0116027	0.0116806	0.00874141	0.0134885	0.0115121	0.0142005	0.0121235	0.0073881	0.0124794	0.0115551	0.0103676	0.0105793	0.0098137	0.0125666	0.0132402	0.00853056	0.00818182	0.00592114
Glucose-6P	0.274663	0.179267	0.170456	0.158244	0.0928346	0.200698	0.211569	0.193403	0.15113	0.077852	0.15411	0.162929	0.0934264	0.119829	0.106072	0.166744	0.18276	0.114158	0.105451	0.0555552
Mannose-1P	0.00256418	0.00287736	0.00369236	0.00321618	0.00536677	0.00262125	0.00252502	0.00252378	0.00252492	0.00306751	0.00287195	0.00386935	0.00332913	0.00345948	0.00719856	0.00248453	0.00281841	0.00208609	0.00183136	0.00245208
Mannose-6P	0.00797856	0.00867791	0.00800793	0.0085698	0.0118461	0.00939233	0.00817373	0.00800121	0.00955709	0.00950273	0.00836496	0.0088907	0.00825146	0.00851217	0.0162788	0.0087268	0.00803501	0.00668962	0.00602342	0.00562285
GalNAc-1P	0.0243439	0.0290279	0.0277047	0.0228601	0.0172437	0.0202577	0.0201118	0.0239927	0.0200527	0.0176645	0.0290902	0.0297524	0.0262271	0.0248786	0.0169615	0.0214001	0.0223695	0.0201489	0.0158244	0.0122612
GlcNAc-6P	0.0101478	0.0110917	0.0112803	0.0114889	0.00962316	0.0143158	0.0154276	0.0171822	0.024752	0.0309898	0.0138411	0.00925898	0.0081324	0.00719163	0.00882782	0.0196837	0.0199146	0.0269265	0.0414239	0.131625
ManNAc-6P	0.0239866	0.0108231	0.0103856	0.0126328	0.0106803	0.0609925	0.0415363	0.0611247	0.0952532	0.13039	0.027049	0.00449764	0.00316576	0.00235046	0.00130805	0.0737842	0.0782934	0.118144	0.217745	0.287797
GlcNAc-1P	0.00654695	0.012426	0.0134869	0.0313851	0.0551621	0.00500186	0.00891666	0.00794827	0.0141163	0.033033	0.00944	0.00948924	0.0304776	0.0238245	0.069183	0.00732646	0.00668989	0.0140813	0.00808181	0.0368208
Neu5Ac-9P	0.00357584	0.00240327	0.00223939	0.00177221	0.00129356	0.0107366	0.00657452	0.0102149	0.0160925	0.0136413	0.00650309	0.00132809	0.00179705	0.000890888	0.000664605	0.0124369	0.0140515	0.0215036	0.036807	0.0393958
Neu5Ac	0.0602207	0.08669	0.0882081	0.0736246	0.049586	0.0616975	0.0673525	0.0816877	0.0810625	0.079045	0.640165	0.510325	1.21526	0.780972	0.538832	0.538079	0.688229	0.709785	0.590389	0.357761
Neu5Gc	0.006351	0.0111212	0.0107586	0.0074301	0.00440174	0.00243538	0.00455177	0.0054181	0.00269009	0.0016506	0.00713805	0.0133239	0.0173586	0.0260711	0.0232547	0.00330126	0.00418084	0.00304175	0.00210005	0.00134863
Ribitol-5P	0.0150182	0.015717	0.0143144	0.0138926	0.012049	0.0130426	0.0123268	0.011573	0.0114081	0.0109151	0.0181932	0.0167491	0.0163728	0.0155804	0.0108886	0.0139392	0.0116391	0.0115268	0.00911319	0.00794791
Ribose-1P	0.0145766	0.0129703	0.0162418	0.0123488	0.0125572	0.0142789	0.00937787	0.0108658	0.0101938	0.00953285	0.0170874	0.0164693	0.0158341	0.0130081	0.0118955	0.013196	0.0109559	0.00971928	0.00810688	0.00746916
Ribose-5P	0.0385312	0.0617593	0.0598788	0.0515187	0.0687491	0.0447197	0.0407849	0.0384091	0.0408894	0.0475087	0.0488542	0.0700984	0.069335	0.0516241	0.0709048	0.0426277	0.0424792	0.0316755	0.0283657	0.0047544
Ribulose-5P	0.0135752	0.0213332	0.0209171	0.0162645	0.0217907	0.0164905	0.0137271	0.0137705	0.0118645	0.0131854	0.0142962	0.0244525	0.0171106	0.0159953	0.0239438	0.0136309	0.0146658	0.00861719	0.00830096	0.00106633
Sedoheptulose-7P	0.0402162	0.0552566	0.0503772	0.0534164	0.0276151	0.0336206	0.0379942	0.034673	0.0447328	0.0359091	0.0509918	0.0600371	0.0476446	0.0502646	0.0226978	0.0374154	0.0381182	0.0349546	0.0308487	0.016721
Xylulose-5P	0.0211669	0.0289196	0.0338842	0.0239677	0.0432531	0.024718	0.0207992	0.0200322	0.0195035	0.0289579	0.0190107	0.0322	0.0299997	0.027614	0.0446342	0.0179934	0.0230718	0.0136367	0.0132583	0.00109975

## Sheet: Dataset S4
Metabolite	WT_control					NPL_OE_control					WT_Neu5Ac					NPL_OE_Neu5Ac
	0h	2h	4h	6h	24h	0h	2h	4h	6h	24h	0h	2h	4h	6h	24h	0h	2h	4h	6h	24h
ADP-ribose	0.000783531	0.00104134	0.000884502	0.0010468	0.000763913	0.000754266	0.000706483	0.0006653	0.000725312	0.000683634	0.000847476	0.000952908	0.000849301	0.000762105	0.000910005	0.000753354	0.000724197	0.000609398	0.000609703	0.000725117
CDP-ribitol	0.00364802	0.00367114	0.00382219	0.00394308	0.00412893	0.00409302	0.00411051	0.00425112	0.00439499	0.00438128	0.00357924	0.00360351	0.00370836	0.00367742	0.00375314	0.00399685	0.00399558	0.00420083	0.00440191	0.0040791
CMP-KDN	N.D.	N.D.	N.D.	N.D.	N.D.	N.D.	N.D.	N.D.	N.D.	N.D.	N.D.	N.D.	N.D.	N.D.	N.D.	N.D.	N.D.	N.D.	N.D.	N.D.
CMP-Neu5Ac	0.0306242	0.0290557	0.0293444	0.0309104	0.0368949	0.0330312	0.0341872	0.0336327	0.0398051	0.0490328	0.0300816	0.0407934	0.0485111	0.0627249	0.0851466	0.0330739	0.0434088	0.0508443	0.0667545	0.0806163
CMP-Neu5Gc	0.00073454	0.000828606	0.00078724	0.000855262	0.000838221	0.000320545	0.000408446	0.000335229	0.00025557	0.000194692	0.000731517	0.000726864	0.000800803	0.0010186	0.00117633	0.000301642	0.000306147	0.000235315	0.000137004	7.88607e-05
GDP-fucose	0.0125422	0.0117118	0.0122936	0.0130353	0.0135023	0.0127982	0.0121753	0.0130039	0.0130312	0.0128382	0.0120698	0.011373	0.0117531	0.0122462	0.0126725	0.0127591	0.0117862	0.0124513	0.0126785	0.011749
GDP-mannose	0.00796439	0.00844258	0.00937529	0.00974224	0.0152816	0.00931947	0.00921577	0.00981978	0.0102142	0.0134757	0.00707021	0.00785976	0.00806355	0.00960172	0.0162153	0.00809631	0.00836811	0.00850141	0.0107533	0.014599
UDP-arabinose	8.41397e-05	0.000114385	0.000119671	0.000130944	6.34166e-05	8.04994e-05	8.53917e-05	8.63298e-05	8.94864e-05	6.76947e-05	7.9423e-05	9.56578e-05	0.000109798	0.000106126	7.33844e-05	6.06966e-05	7.67207e-05	7.93623e-05	9.63185e-05	7.93232e-05
UDP-galactose	0.0597541	0.0590214	0.0598224	0.0575279	0.0553828	0.0610164	0.0620666	0.0605157	0.0575803	0.05775	0.0630103	0.0571466	0.0567671	0.054956	0.0524385	0.0639878	0.0594997	0.0566197	0.0561601	0.0563035
UDP-glucose	0.205941	0.195982	0.193546	0.192023	0.180599	0.213877	0.209918	0.196561	0.193759	0.194785	0.21534	0.19671	0.188708	0.175474	0.153371	0.2223	0.204146	0.193496	0.183207	0.176832
UDP-glucuronic acid	0.0652643	0.0552231	0.0603469	0.0622102	0.0632905	0.049645	0.0420972	0.0500677	0.0497692	0.052618	0.0669276	0.0533001	0.0603379	0.0602011	0.0596514	0.0525552	0.0425911	0.0492827	0.0470225	0.0522294
UDP-mannose	N.D.	N.D.	3.80506e-05	3.04985e-05	4.60599e-05	N.D.	N.D.	N.D.	N.D.	3.36804e-05	N.D.	N.D.	2.87523e-05	N.D.	3.66159e-05	N.D.	N.D.	N.D.	N.D.	3.8853e-05
UDP-HexNAc	0.609575	0.631735	0.626463	0.625507	0.625782	0.612431	0.622497	0.628362	0.627604	0.61106	0.597223	0.624695	0.617337	0.616409	0.611542	0.599591	0.622733	0.621115	0.61563	0.599966
UDP-xylose	0.00308413	0.00317256	0.00318211	0.00305862	0.00344192	0.00265952	0.00253223	0.0026996	0.00277169	0.00309056	0.00304013	0.00274287	0.00304492	0.00282276	0.00301287	0.00254453	0.002365	0.00256494	0.00254856	0.00270333
